# Supplementary material for: A Rotational Cylindrical fMRI Phantom for Image Quality Control
Source: PLoS One. 2015 Dec 1;10(12):e0143172. doi: 10.1371/journal.pone.0143172 (PMC4666484; doi:10.1371/journal.pone.0143172)
Supplement: S1 Table — CNRmean values for all the slices in the phantom, for effective echo times from 21 to 120 ms. (XLSX) [file pone.0143172.s001.xlsx]

## Sheet: 5.6.13
		Day 1: Table of CNR-mean for EPI runs, for all the slices (columns) and echo times (rows)
	Slice #	1	2	3	4	5	6	7	8	9	10	11	12	13	14	15	16	17	18	19	20	21	22	23	24	25	26	27	28	29	30
Effective echo time (ms)
21		14.7118	12.5044	14.844	19.2623	23.1772	26.8517	28.1026	29.0995	29.8873	28.8737	32.5645	35.8981	36.721	38.0559	38.9444	40.1174	41.7191	40.1041	39.7793	39.6678	39.2246	39.4382	43.9731	45.6943	37.4741	37.6616	34.7075	32.5789	27.7186	29.4394
30		14.3629	12.5711	14.0569	20.4677	23.9279	29.4864	29.6951	31.189	29.6352	31.5698	35.6232	37.9179	38.4299	39.1173	41.7517	41.4592	42.8667	43.7471	42.9303	43.3216	43.1041	41.8277	48.0162	47.9115	38.8532	36.9427	34.6672	32.5025	28.5338	31.5621
40		16.5365	14.0566	15.9536	21.9639	25.2041	30.7987	31.3646	33.2762	33.8198	33.9197	40.2231	40.5395	41.4712	40.0184	45.9429	43.7482	48.6804	46.2032	47.7014	48.2468	47.2824	47.0643	51.3827	50.0657	42.1014	39.2643	38.6071	35.0473	30.8908	30.6483
50		16.2522	16.0571	17.1062	22.1242	26.4985	32.2557	29.9256	30.8916	30.9276	30.7306	33.9414	35.8233	35.3097	35.3705	38.4372	37.398	40.3761	38.573	40.0234	39.7133	37.9668	39.9039	44.1089	44.6061	37.3463	35.0596	33.7693	30.7418	26.3964	28.894
60		16.5652	16.957	18.1054	22.6763	29.8721	35.7638	35.2072	33.9353	34.2892	33.0944	38.6193	42.5961	41.9215	43.6026	47.8408	48.0064	51.5106	49.91	50.706	51.6985	51.2282	53.0533	55.2933	54.4435	46.6834	43.4749	39.7704	33.1152	26.6951	27.258
80		17.485	18.9998	19.636	22.7572	31.6216	38.0328	36.8267	35.5165	34.7713	32.3776	35.2526	38.8204	39.3653	42.5602	47.1997	47.9569	51.1129	50.9254	52.2429	52.9467	53.7528	55.017	54.6987	53.4131	47.5889	42.2554	35.1211	25.9842	19.8591	16.7543
100		18.9037	19.4157	19.7526	22.0943	30.3136	36.7466	35.6044	33.7705	32.9305	29.7899	30.9662	35.2094	35.6821	39.7411	44.4626	46.1551	49.9777	49.0284	51.1825	52.6846	52.7666	53.23	51.3782	49.9876	44.8476	36.0666	25.6687	17.7102	10.6543	8.54179
120		17.3332	19.158	19.2418	20.2091	27.192	34.4614	32.7068	30.7669	31.0376	27.766	28.0658	30.7979	32.0137	36.558	41.4936	42.9086	47.2361	46.8211	48.5159	49.6664	50.6893	51.0654	48.6422	46.5644	40.7144	30.9248	20.5108	11.7123	6.26507	5.54531

## Sheet: 5.17.13
		Day 12: Table of CNR-mean for EPI runs, for all the slices (columns) and echo times (rows)
	Slice #	1	2	3	4	5	6	7	8	9	10	11	12	13	14	15	16	17	18	19	20	21	22	23	24	25	26	27	28	29	30
Effective echo time (ms)
21		20.5034	15.5698	14.9555	19.3547	23.3955	27.0648	31.9176	31.4824	32.7854	30.0868	32.7513	34.8383	36.4569	35.8072	38.621	37.9324	40.6152	40.6814	39.1865	41.4801	40.6374	40.2357	40.8745	40.9596	41.7017	38.413	38.2179	37.1986	32.1377	33.8898
30		19.1272	16.086	13.925	19.1784	23.4088	28.7238	33.6321	32.8521	33.8909	33.6466	35.3377	39.8911	39.6315	40.7474	40.1747	40.8767	42.6398	41.9085	43.5506	43.4034	42.7585	44.7741	43.941	44.3964	45.0971	40.9239	39.2946	38.2072	32.7268	33.9241
40		20.7963	18.7107	16.3311	18.3492	23.0848	28.447	34.3729	32.0286	33.8779	33.236	37.1422	40.4143	42.9185	41.4305	44.3773	42.8499	45.3158	45.1369	46.9097	47.0895	47.2908	47.8002	48.548	46.7797	50.2495	41.8979	40.363	36.2255	32.344	30.9919
50		19.2082	17.2772	16.4131	18.9103	23.7453	28.2132	33.5012	30.0157	32.2737	31.0638	33.548	37.0102	37.6738	39.2161	39.371	40.4045	41.6327	41.481	42.2425	41.4509	39.3191	41.9096	38.5934	40.3653	41.8645	36.356	36.1727	33.705	28.8372	27.5136
60		15.1926	15.8844	18.3035	18.3468	25.2269	32.7068	37.4974	33.8671	34.9426	34.933	36.8567	41.7635	42.4102	45.7998	46.5552	49.3638	50.4761	52.4846	52.78	54.3021	53.4937	55.4909	55.1643	53.3194	54.8085	48.383	46.2937	39.2184	33.127	28.9036
80		16.0725	15.8197	21.2542	18.9246	25.7904	33.8662	39.187	33.7844	34.3439	33.3253	33.6263	36.614	38.7715	40.6549	44.171	46.4754	50.3526	49.4023	52.6485	53.2763	54.1021	55.6562	55.4159	50.6687	53.0474	44.5026	41.7895	29.879	23.6178	18.5448
100		17.7364	15.9447	21.5259	20.5067	25.1526	33.8132	37.0971	32.8636	33.4153	31.8747	30.695	32.139	34.1061	38.0232	40.8474	45.3785	47.4255	50.337	51.7197	52.3712	52.1653	53.7055	52.5048	49.2035	48.7455	40.9644	33.2752	21.9123	15.0237	9.95792
120		18.818	16.3388	21.9631	19.9603	24.117	31.7543	34.4683	30.4521	31.0032	29.4423	28.5351	29.4544	30.7611	34.6055	37.8403	42.5706	45.3729	47.8716	49.1203	50.3583	50.1413	51.7052	51.1262	45.9407	45.0261	36.5009	26.1552	15.8725	8.83424	5.8117

## Sheet: 5.31.13
		Day 25: Table of CNR-mean for EPI runs, for all the slices (columns) and echo times (rows)
	Slice #	1	2	3	4	5	6	7	8	9	10	11	12	13	14	15	16	17	18	19	20	21	22	23	24	25	26	27	28	29	30
Effective echo time (ms)
21		15.5203	13.4591	16.7011	20.086	22.8678	26.1042	29.614	31.8465	34.4026	33.2331	36.2969	36.8209	37.5771	37.0777	39.3825	40.0106	42.2182	41.25	42.2516	40.7714	40.5626	41.2601	41.9232	42.1124	38.2656	35.7561	35.1529	34.0287	29.7972	30.3281
30		15.281	14.9481	19.004	22.4297	23.9271	28.4472	31.4826	34.3115	35.1836	36.9058	37.6549	38.8115	40.1911	39.6036	41.2916	43.0844	44.4024	44.573	43.8833	43.295	42.9631	42.4906	44.8409	43.7325	40.8155	39.1539	37.6857	35.4961	32.338	33.3998
40		14.2539	14.791	17.9048	20.9336	25.7055	29.8854	34.8009	34.034	36.5017	36.5558	38.7215	42.0821	40.8941	41.8491	43.288	44.5739	47.2345	47.2923	46.0986	46.8013	44.9721	45.8838	46.9873	45.7983	43.7831	41.2457	40.0466	37.3731	32.9404	34.4474
50		13.78	15.1696	16.7302	20.9521	26.456	32.3948	34.8776	34.3391	35.9838	36.1582	38.3743	41.5349	40.677	42.4896	43.9542	45.5371	48.765	48.7623	48.779	49.3965	47.5585	48.4067	49.8833	48.6875	47.3871	43.166	41.1336	36.741	34.3308	33.4218
60		14.0772	16.1436	18.81	20.8517	28.6621	34.8434	35.9719	34.3786	35.3856	35.6733	38.4142	41.555	40.988	42.8654	44.8537	47.3861	50.9441	52.1623	50.933	51.4126	50.6771	52.9314	52.8472	51.1281	48.558	44.1266	41.9693	34.5924	30.7769	26.6081
80		13.8852	17.8898	20.744	21.5596	30.5917	36.7521	37.8629	34.1119	33.6953	32.7062	32.8835	36.3067	35.2086	37.3151	39.7977	42.6329	46.3176	48.4679	47.0754	47.7951	46.7235	49.6217	48.4561	47.0969	45.4753	41.1829	36.7774	28.4287	21.4099	16.7168
100		15.0463	18.9861	22.0627	23.4336	31.6575	38.6225	37.3949	33.7233	34.3426	32.8693	32.4072	35.9068	35.1933	38.1184	40.4984	44.4608	48.518	51.3463	50.7084	51.9629	50.5838	52.9089	52.1586	48.4932	46.882	40.4705	34.1043	22.554	14.0183	8.92153
120		16.4722	18.8797	22.1299	21.9196	30.418	36.4189	34.9544	31.3624	31.6423	30.2709	29.5314	32.635	31.6789	34.5767	37.7844	41.7124	46.0368	49.0938	48.8132	50.6141	49.8666	51.2638	51.0973	46.2564	44.2842	37.6781	26.5673	16.3812	8.33226	5.99322
